# Supplementary material for: Mechanisms of Polymer–Antigen Binding and Hydrolysis Inhibition: Molecular Dynamics Simulations and Experimental Measurements
Source: Polymers (Basel). 2026 Mar 24;18(7):781. doi: 10.3390/polym18070781 (PMC13074269; doi:10.3390/polym18070781)
Supplement: Supplementary file 1 [file polymers-18-00781-s001.zip]

Archive with 1 entries (1 files):
- polymers-4206559-supplementary.pdf
